# Supplementary material for: An integral genomic signature approach for tailored cancer therapy using genome-wide sequencing data
Source: Nat Commun. 2022 May 26;13:2936. doi: 10.1038/s41467-022-30449-7 (PMC9135729; doi:10.1038/s41467-022-30449-7)
Supplement: Supplementary file 2 — Supplementary data 1 [file 41467_2022_30449_MOESM2_ESM.xlsx]

## Sheet: Supplementary Data 1
Supplementary Data 1. Summary of iGenSig modeling results based on training and internal testing sets using GDSC dataset. The GDSC profiled drugs that show a negatively skewed drug response distribution in cancer cell lines and have at least 20 sensitive cell lines are included in the analyses. The drugs with good performing iGenSig models are included in the table (AUROC>0.75).
drugID	drugName	avgAUROC	avgFeatureNum	SenLines(n=)	Res.Lines(n=)	Sen.cutoff	Res.cutoff	Skewness	Kurtness
119	Lapatinib	0.932	50.08	30	63	0.9	0.99	-4.874	30.9
1818	Vincristine	0.926	138.63	76	179	0.2	0.776	-0.052	1.81
276	CAY10603	0.902	144.4	125	214	0.34	0.725	-0.021	2.5
1909	Venetoclax	0.889	125.61	80	152	0.91	0.978	-4.23	21.39
272	AR-42	0.881	150.31	157	216	0.39	0.755	-0.046	2.37
1511	Epirubicin	0.881	133.87	78	155	0.58	0.862	-0.831	3.65
1250	AZ960	0.879	127.99	76	153	0.65	0.92	-0.934	4.02
1849	Sabutoclax	0.878	151.56	63	169	0.36	0.688	-0.399	2.97
1177	Niraparib	0.875	123.87	101	146	0.89	0.979	-2.526	11.14
1915	AZD3759	0.873	63.6	74	162	0.93	0.988	-4.285	30.34
1564	SCH772984	0.871	58.19	115	142	0.78	0.977	-1.989	7.45
260	NG-25	0.871	127.72	102	235	0.74	0.954	-2.835	12.98
219	AT-7519	0.869	139.98	141	195	0.43	0.904	-0.483	2.15
1809	Teniposide	0.864	135.21	132	142	0.63	0.907	-1.086	3.78
1714	ERK_6604	0.864	42.49	121	150	0.83	0.97	-2.056	8.18
1712	Eg5_9814	0.863	123.84	55	171	0.59	0.891	-0.376	2.29
273	CUDC-101	0.861	138.84	127	229	0.37	0.754	-0.137	2.43
1179	MK-1775	0.86	142.16	62	176	0.51	0.801	-0.183	2.35
1377	Afatinib	0.859	71.98	142	128	0.84	0.986	-2.882	11.41
333	T0901317	0.853	97.4	43	162	0.91	0.985	-9.394	108.64
1930	Telomerase Inhibitor IX	0.849	114.61	46	197	0.51	0.77	-0.14	2.55
1003	Camptothecin	0.848	131.43	155	181	0.72	0.933	-0.64	2.57
290	KIN001-260	0.847	127.23	67	154	0.86	0.985	-4.118	34.15
152	CP466722	0.847	126.98	130	215	0.69	0.916	-0.891	3.88
303	PIK-93	0.846	136.18	174	189	0.68	0.935	-1.524	5.08
1549	Sapitinib	0.846	66.66	140	124	0.88	0.984	-2.853	12.74
1919	Osimertinib	0.845	56.3	77	148	0.88	0.977	-3.194	16.45
59	WZ-1-84	0.845	19.25	57	57	0.9	0.987	-2.765	12.6
257	NPK76-II-72-1	0.845	136.91	175	168	0.77	0.976	-1.607	5.23
329	QL-XI-92	0.844	120.93	90	132	0.85	0.985	-2.653	12.65
252	WZ3105	0.842	138.73	166	205	0.66	0.948	-1.21	4.74
305	TPCA-1	0.842	134.28	192	190	0.73	0.951	-1.51	5.21
1	Erlotinib	0.84	40.03	48	58	0.92	0.989	-4.254	24.66
1089	Oxaliplatin	0.84	127.09	120	144	0.86	0.972	-2.037	7.96
1806	Oxaliplatin	0.84	127.09	117	122	0.9	0.981	-2.151	8.23
226	GSK1070916	0.84	107.14	146	154	0.81	0.986	-2.489	8.29
2048	Vinorelbine	0.838	126.06	84	157	0.56	0.913	-0.502	2.36
1808	Topotecan	0.837	129.82	124	157	0.57	0.887	-0.717	2.95
1810	Mitoxantrone	0.835	138.16	178	132	0.66	0.931	-1.076	3.43
261	TL-1-85	0.833	122.9	84	175	0.77	0.978	-3.65	19.79
1131	PRIMA-1MET	0.832	94.99	64	101	0.8	0.98	-1.151	4.71
1931	MIRA-1	0.832	105.84	59	161	0.96	0.988	-4.509	28.58
1936	Savolitinib	0.831	9.83	21	149	0.92	0.985	-9.383	101.85
265	Tubastatin A	0.83	131.78	178	127	0.88	0.985	-2.097	8.13
1114	Cetuximab	0.829	37.44	58	154	0.88	0.987	-5.479	44.15
295	NVP-BHG712	0.828	125.63	155	185	0.81	0.974	-2.909	13.32
9	MG-132	0.828	24.24	41	94	0.66	0.938	-0.777	3.39
1088	Irinotecan	0.826	130.62	178	151	0.79	0.954	-1.296	4.96
1713	ERK_2440	0.826	41.52	91	141	0.74	0.948	-1.691	6.66
1401	AZD5438	0.824	105.14	82	164	0.74	0.908	-0.638	3.34
1720	AZD5991	0.822	112.28	172	82	0.86	0.984	-2.007	6.09
94	TGX221	0.82	47.09	49	45	0.89	0.99	-3.925	24.4
275	I-BET-762	0.819	141.02	221	145	0.83	0.982	-1.721	5.42
1010	Gefitinib	0.818	65.81	80	126	0.89	0.987	-3.983	23.8
1001	AICA Ribonucleotide	0.818	117.7	99	178	0.73	0.945	-1.321	5.22
286	KIN001-236	0.818	130.74	85	161	0.92	0.985	-2.787	14.85
279	BIX02189	0.816	126.16	90	174	0.85	0.98	-3.32	20.62
1463	AZD1332	0.816	8.73	64	156	0.82	0.975	-3.073	19.54
253	XMD14-99	0.816	127.32	94	150	0.92	0.987	-4.703	41.43
287	KIN001-244	0.815	120.41	120	205	0.77	0.937	-2.417	11.86
238	Idelalisib	0.815	114.21	84	157	0.85	0.983	-4.285	28.89
1910	ABT737	0.815	150.31	201	139	0.75	0.929	-1.735	5.75
1825	Podophyllotoxin bromide	0.813	127.01	90	182	0.68	0.874	-0.184	2.36
308	Foretinib	0.811	94.06	83	237	0.49	0.786	-0.543	4.01
60	BI-2536	0.811	18.98	76	102	0.63	0.898	-0.36	2.2
2046	MK-8776	0.81	106.96	104	124	0.85	0.975	-2.344	12.7
29	AZ628	0.809	37.73	93	71	0.81	0.975	-1.98	6.46
1813	Fludarabine	0.809	112.36	114	120	0.87	0.982	-2.923	12.77
222	BX-912	0.808	126.54	167	165	0.76	0.973	-2.067	7.37
1804	Acetalax	0.807	53.92	168	95	0.86	0.984	-2.047	6.58
106	XMD8-85	0.807	15.49	42	90	0.8	0.96	-1.299	5.8
1734	VSP34_8731	0.806	31.67	31	197	0.64	0.806	-1.928	16.9
1578	Leflunomide	0.804	108.53	95	178	0.83	0.916	-1.285	5.86
262	VX-11e	0.804	51.9	149	130	0.84	0.985	-2.521	11.16
87	GW843682X	0.803	50.12	39	107	0.44	0.857	-0.099	1.95
301	PHA-793887	0.803	132.53	251	158	0.74	0.978	-1.438	4.49
1008	Methotrexate	0.803	119.07	162	92	0.83	0.986	-2.008	6.65
271	VNLG/124	0.803	102.6	47	164	0.92	0.987	-9.274	126.11
306	Fedratinib	0.803	126.63	201	201	0.75	0.941	-1.422	5.31
1012	Vorinostat	0.802	140.79	93	188	0.52	0.812	-0.395	2.67
203	BMS-345541	0.802	125.66	129	214	0.79	0.928	-1.72	7.42
37	Crizotinib	0.802	22.37	47	67	0.92	0.987	-4.419	26.39
330	XMD13-2	0.802	125.38	150	164	0.85	0.978	-2.057	8.1
1835	Elephantin	0.802	117.08	96	180	0.8	0.937	-0.764	3.41
211	TL-2-105	0.801	107.74	91	144	0.86	0.985	-4.18	26.6
1618	GSK2606414	0.801	55.23	28	152	0.85	0.963	-6.232	74.89
1026	Tanespimycin	0.801	17.37	152	164	0.57	0.951	-0.715	2.58
1015	CI-1040	0.801	62.19	160	160	0.73	0.947	-1.657	5.89
1051	Alisertib	0.8	128.82	177	145	0.86	0.971	-1.908	5.92
1629	ML323	0.8	17.3	105	170	0.91	0.963	-1.075	4.9
294	MPS-1-IN-1	0.8	107.87	83	188	0.78	0.973	-2.072	10.86
331	QL-X-138	0.798	122.45	214	184	0.61	0.905	-0.722	2.82
332	XMD15-27	0.798	94.34	92	160	0.95	0.988	-4.215	28.61
298	OSI-930	0.798	110.09	50	162	0.88	0.982	-7.274	87.47
292	Masitinib	0.797	114.79	65	271	0.78	0.942	-3.816	24
1598	LGK974	0.797	20.51	57	178	0.92	0.972	-2.703	17.7
310	YM201636	0.796	124.49	132	194	0.8	0.962	-1.478	6.02
179	5-Fluorouracil	0.796	105.97	230	171	0.75	0.966	-1.355	4.48
1428	IAP_5620	0.796	7.33	69	125	0.91	0.985	-5.42	38.26
1932	NVP-ADW742	0.796	81.3	108	187	0.81	0.939	-1.391	5.79
2111	VE821	0.795	112.04	111	133	0.89	0.978	-1.949	7.32
309	Y-39983	0.794	112.06	97	130	0.84	0.984	-3.354	17.93
1557	LCL161	0.793	7.31	37	156	0.93	0.985	-7.432	82.32
1917	AZD6738	0.793	102.68	105	175	0.72	0.908	-0.736	3.24
256	JW-7-24-1	0.793	137.33	227	187	0.67	0.883	-0.856	3.19
63	BMS-509744	0.793	8.16	75	82	0.85	0.965	-1.273	4.48
1007	Docetaxel	0.793	40.86	172	190	0.65	0.916	-0.637	2.79
1819	Docetaxel	0.793	40.86	509	190	0.81	0.758	0.097	1.55
263	FR-180204	0.792	70.56	46	153	0.9	0.986	-4.642	47.39
1047	Nutlin-3a (-)	0.79	62.38	212	112	0.91	0.988	-1.81	6.01
1011	Navitoclax	0.79	149.12	227	124	0.84	0.981	-1.869	6.02
1908	Ulixertinib	0.787	33.39	171	154	0.83	0.943	-1.478	5.44
2047	Ulixertinib	0.787	33.39	149	108	0.87	0.98	-1.658	6.26
1203	QL-XII-61	0.787	56.93	64	73	0.87	0.984	-2.476	10.68
88	Entinostat	0.786	40.17	45	93	0.54	0.883	-0.46	2.74
312	Tivozanib	0.786	65.32	59	194	0.96	0.987	-8.981	109.01
345	KIN001-270	0.786	110.59	60	145	0.91	0.984	-3.525	28.75
1014	Refametinib	0.785	68.55	179	166	0.69	0.971	-1.354	4.53
1526	Refametinib	0.785	68.55	156	184	0.71	0.97	-1.561	5.37
171	AKT inhibitor VIII	0.784	92.42	97	174	0.88	0.981	-2.208	10.21
228	AKT inhibitor VIII	0.784	92.42	175	179	0.76	0.959	-1.602	5.51
1242	(5Z)-7-Oxozeaenol	0.784	65.8	155	194	0.53	0.808	-1.078	4.42
34	Imatinib	0.783	52.69	32	72	0.94	0.99	-5.514	35.69
173	FH535	0.783	44.29	91	218	0.49	0.778	-0.234	2.97
2045	AMG-319	0.781	75.68	47	147	0.93	0.984	-4.873	40.95
1560	Alpelisib	0.78	38.41	85	156	0.89	0.983	-2.243	9.79
1561	Taselisib	0.779	45.89	134	166	0.73	0.937	-1.542	5.95
1062	Selumetinib	0.778	56.42	145	104	0.86	0.988	-2.616	10.32
1498	Selumetinib	0.778	56.42	204	154	0.76	0.979	-1.747	5.7
1928	I-BRD9	0.778	119	100	155	0.92	0.977	-1.727	6.81
1912	Afuresertib	0.777	79	100	147	0.75	0.934	-2.075	8.69
1013	Nilotinib	0.777	72.22	42	127	0.9	0.988	-6.7	49.6
159	HG6-64-1	0.777	46.79	97	196	0.56	0.913	-1.016	4.33
1730	PAK_5339	0.777	113.18	77	155	0.65	0.824	-2.106	12.23
326	GSK690693	0.777	105.01	153	129	0.85	0.987	-3.182	14.02
1061	SB590885	0.777	68.53	72	126	0.91	0.989	-5.636	42.01
1635	Picolinici-acid	0.776	44.71	66	150	0.96	0.987	-1.266	5.29
1378	Bleomycin (50 uM)	0.774	26.68	305	207	0.55	0.876	-0.557	2.24
1718	JAK1_8709	0.774	74.56	43	174	0.88	0.969	-5.799	60.37
1553	Uprosertib	0.773	51.8	127	154	0.8	0.955	-2.07	8.49
2106	Uprosertib	0.773	51.8	128	166	0.79	0.952	-2.023	9.16
1621	PCI-34051	0.773	112.57	108	143	0.93	0.981	-2.008	8.5
1799	Ibrutinib	0.773	36.78	110	117	0.89	0.986	-3.353	16.7
206	Ruxolitinib	0.773	59.15	51	178	0.95	0.988	-10.191	121.63
1733	ULK1_4989	0.772	107.35	54	175	0.57	0.835	-0.969	5.93
300	CX-5461	0.772	103.19	205	128	0.77	0.986	-1.814	5.89
1855	KRAS (G12C) Inhibitor-12	0.772	100.15	63	135	0.85	0.972	-1.923	9.68
1059	AZD8055	0.772	113	104	201	0.64	0.862	-0.934	4.03
282	Pelitinib	0.772	78.87	152	150	0.76	0.987	-2.119	7.79
1268	XAV939	0.772	43.98	86	127	0.9	0.986	-2.902	15.85
1037	BX795	0.771	81.4	76	199	0.74	0.934	-1.826	10.51
1614	WZ4003	0.771	30.21	82	151	0.87	0.973	-0.82	3.2
1449	AZD1208	0.771	40.06	66	137	0.96	0.986	-3.374	26.9
54	CGP-082996	0.771	6.2	32	78	0.85	0.981	-1.795	8.73
1617	AZD5582	0.771	41.23	113	181	0.71	0.92	-2.144	7.77
245	UNC0638	0.771	103.43	131	220	0.64	0.895	-0.324	2.36
1236	UNC0638	0.771	103.43	73	292	0.73	0.909	-0.97	8.1
1199	Tamoxifen	0.77	9.72	45	163	0.93	0.986	-5.81	59.75
1634	AGI-6780	0.77	12.69	74	170	0.92	0.972	-1.217	5.3
2044	Pyridostatin	0.77	59.01	30	165	0.84	0.954	-2.601	26.21
83	JW-7-52-1	0.77	10.71	124	102	0.5	0.805	-0.116	1.95
1622	Wnt-C59	0.77	12.98	97	168	0.93	0.974	-1.567	6.89
1866	BDP-00009066	0.77	39.3	84	180	0.79	0.906	-0.333	3.13
11	Paclitaxel	0.769	10.68	68	90	0.52	0.919	-0.354	2.05
231	FMK	0.768	56	59	130	0.93	0.987	-4.717	39.13
258	STF-62247	0.768	107.31	126	142	0.94	0.987	-3.534	19.15
1924	Ipatasertib	0.766	51.31	87	150	0.83	0.968	-2.723	13.52
1732	TAF1_5496	0.765	8.01	128	142	0.88	0.974	-2.212	8.4
1631	PRT062607	0.765	89.02	49	170	0.82	0.956	-1.341	6.11
1494	SN-38	0.765	88.12	129	218	0.42	0.83	-0.365	2.25
1048	Mirin	0.764	90.64	75	167	0.8	0.907	-0.762	4.35
1873	Buparlisib	0.764	88.44	66	189	0.65	0.788	-0.11	3.23
5	Sunitinib	0.764	44.7	38	92	0.73	0.964	-2.875	14.3
2107	LJI308	0.764	10.78	108	149	0.96	0.986	-2.123	8.98
1200	Fulvestrant	0.763	17.86	38	163	0.96	0.986	-3.072	28.63
1816	Fulvestrant	0.763	17.86	57	151	0.93	0.981	-1.827	8.88
1495	Olaparib	0.763	34.13	78	169	0.87	0.979	-3.155	20.73
1161	ZG-10	0.762	80.38	48	125	0.6	0.836	-0.236	3.1
1739	JAK_8517	0.762	69.73	72	165	0.76	0.953	-1.426	6.16
288	WHI-P97	0.761	39.14	94	157	0.9	0.985	-3.34	18.2
1613	VE-822	0.761	96.66	93	118	0.85	0.979	-2.431	11.1
53	CGP-60474	0.76	48.75	57	101	0.63	0.86	-0.138	2.41
35	NVP-TAE684	0.759	26.59	52	80	0.7	0.96	-2.279	10.4
41	S-Trityl-L-cysteine	0.759	63.18	52	94	0.63	0.912	-0.163	1.91
341	Selisistat	0.758	8.82	61	188	0.96	0.987	-5.54	50.51
255	CP724714	0.757	39.26	57	177	0.92	0.985	-6.712	63.08
38	Saracatinib	0.757	17.58	48	53	0.86	0.989	-2.871	13.52
221	TAK-715	0.757	128.47	117	187	0.87	0.976	-2.384	11.44
1371	PLX-4720	0.755	80.22	102	136	0.9	0.986	-3.924	21.37
2109	AZ6102	0.754	14.53	96	191	0.82	0.908	-0.338	3.27
1940	WIKI4	0.753	28.08	86	158	0.89	0.968	-1.418	6.02
1021	Axitinib	0.753	36.29	60	173	0.84	0.979	-4.87	36.15
30	Sorafenib	0.752	32.51	33	89	0.8	0.964	-4.455	28.82
1022	AZD7762	0.752	109.69	62	206	0.47	0.838	-0.738	3.91
1028	VX-702	0.752	17.04	48	137	0.93	0.988	-7.185	80.18
254	Quizartinib	0.752	74.6	47	152	0.92	0.988	-9.353	104.95
1811	Dactinomycin	0.75	49.75	65	138	0.91	0.981	-2.107	10.71
1911	Dactinomycin	0.75	49.75	65	187	0.15	0.471	0.49	3.02
